# Supplementary material for: Molecular Basis of Hydatidiform Moles—A Systematic Review
Source: Int J Mol Sci. 2024 Aug 10;25(16):8739. doi: 10.3390/ijms25168739 (PMC11354253; doi:10.3390/ijms25168739)
Supplement: Supplementary file 1 [file ijms-25-08739-s001.zip]

Archive with 1 entries (1 files):
- ijms-3118643-supplementary.pdf
